# Supplementary material for: How it affects me: the effects of arguments in public debates on marriage equality for young people in Taiwan
Source: Front Psychol. 2025 Jan 22;15:1462431. doi: 10.3389/fpsyg.2024.1462431 (PMC11794249; doi:10.3389/fpsyg.2024.1462431)
Supplement: Supplementary file 2 [file Data_Sheet_1.zip]

Archive with 4 entries (4 files):
- Data_dual row (final)_shared.sav
- Data_dual row (final)_shared.csv
- results_1022 (n = 411)_shared.csv
- results_1022 (n = 411)_shared.sav
