# Supplementary material for: How it affects me: the effects of arguments in public debates on marriage equality for young people in Taiwan
Source: Front Psychol. 2025 Jan 22;15:1462431. doi: 10.3389/fpsyg.2024.1462431 (PMC11794249; doi:10.3389/fpsyg.2024.1462431)
Supplement: Supplementary file 2 [file Data_Sheet_1.zip › Data_dual row (final)_shared.csv]

ID	marriageatt	LS_pre	posemo_pre	Rnegemo_pre	LS_post	posemo_post	Rnegemo_post	condition	role	Sex	age	check	hetero
1	6	3.5	4	3.4	3.25	3.8	3.6	1	1	1	28	1	0
2	6	4	4.4	3.8	4.25	4.4	4.6	1	1	2	26	1	0
3	5.66666666666667	3.75	3.8	3.2	3.75	5	5	1	1	1	22	1	0
4	6	4.5	4.2	4.4	4.75	4	6	1	1	2	25	1	0
5	6	3.25	2.6	3.2	2	3	3.6	1	1	2	22	1	1
6	6	5.5	5	5.4	5.25	5	5.8	1	1	1	26	1	0
7	4	3.5	3.6	4.4	3.25	3.8	5	1	1	1	19	1	1
8	4	3.5	3.6	3.2	2.5	2.8	3.8	1	1	1	22	1	1
9	5	4.75	4.4	3.6	5	5	4.2	1	1	2	22	1	1
10	4	3.75	4	3	4	4	3	1	1	1	18	1	1
11	6	5	4.4	3.6	5	4.6	4.8	1	1	2	20	1	1
12	6	4.5	3.6	3.6	5	3.8	4.2	1	1	2	23	1	0
13	6	4	4.8	3.6	4.75	4.6	3.4	1	1	2	23	1	0
14	6	4	5.2	4	3.5	5.2	4.2	1	1	2	21	1	0
15	6	3.5	4	3	3.25	3	3	1	1	1	21	1	0
16	6	3.25	4.2	2.8	3.25	4	4	1	1	2	19	1	0
17	6	3.75	4.4	3.2	3.5	3.6	3.6	1	1	2	25	1	0
18	5.66666666666667	3.75	4.6	4.2	4	4.6	4.8	1	1	2	23	1	0
19	6	4.25	5.2	5.2	4.5	5	5.4	1	1	2	22	1	1
20	5	3.75	4.4	4.4	4	3.8	4	1	1	2	20	1	0
21	5	4.25	5	4.6	4.25	4	4	1	1	1	20	1	0
22	6	4.75	5	4.5	4	4.4	3.4	1	1	2	21	1	1
23	6	2.25	3.6	4	3	3	5.4	2	1	2	24	3	0
24	6	4.25	5	3.4	4.25	5.2	4.4	2	1	1	22	3	0
25	6	2	3	3.6	2.25	3.4	3.8	2	1	1	32	3	0
26	6	3.25	4.6	3.4	2.75	4.6	4.2	2	1	2	24	3	0
28	6	3	3.2	3.4	3	3.6	3.4	2	1	2	24	3	0
29	6	5.25	4.8	4.4	5	3.4	5.4	2	1	1	24	3	0
30	6	5	5	4	5	5	4	2	1	2	23	3	1
31	6	4	4	4.2	3.5	4.6	4.8	2	1	1	22	3	1
32	6	4.5	4.2	4.4	4.5	4.6	5	2	1	1	22	3	1
33	6	4.5	5	3.8	2.5	3	3.2	3	1	2	23	4	0
34	6	4.25	4.8	4.6	4	4.2	5	3	1	2	22	4	1
35	6	4	4.6	4.2	4.25	4.2	3.8	3	1	2	27	4	0
36	6	3.75	3.8	3	4	3	4	3	1	2	28	4	0
37	6	3	4.2	3.2	3	4	3.8	3	1	2	21	4	0
38	6	4.5	3.8	4.6	4.5	3	2.2	3	1	1	24	4	0
39	4.33333333333333	2	3.4	3.6	2.25	2.6	4.6	3	1	1	21	4	0
40	6	4	4.2	2.8	3.5	4	3	3	1	2	18	4	0
41	5	2.25	2.6	3.2	1.75	2.8	3.4	3	1	2	24	4	1
43	6	3.75	4.4	3.6	3.75	3.8	5.6	3	1	2	21	4	0
44	6	3.75	4	3.8	2.75	3.2	3.6	3	1	1	19	4	0
45	6	2.25	3	3.6	2	2.8	3.4	3	1	1	20	4	0
46	6	4.5	5.8	5.6	4.5	5.2	6	3	1	2	23	4	0
47	6	3.75	3.2	3.6	3.75	3	3.6	3	1	2	22	4	0
48	6	1.75	2.8	3	2.75	3	3	3	1	1	21	4	0
49	6	5	4.8	3.4	5	4.8	3.8	3	1	2	23	4	1
1	6	3.25	5.2	3.4	2.5	3.2	4.2	1	2	1	25	1	1
2	6	3.75	3.8	2.8	2.75	3.8	2.6	1	2	2	23	1	1
3	6	3.75	4.4	4.6	3.75	3.8	4.6	1	2	1	22	1	1
4	6	2.75	3.8	4.4	1.75	3.8	5	1	2	2	24	1	1
5	6	4.25	5	4.4	4.25	3	3.6	1	2	2	23	1	0
6	6	4	4.8	3.6	4	5	5	1	2	1	27	1	1
7	4	2.5	3.6	5	3.25	3.8	5	1	2	1	19	1	1
8	6	3.5	2.4	2.4	3.5	2	3	1	2	1	21	1	0
9	5	4.25	4.8	4	5.25	5.2	5	1	2	1	23	1	1
11	6	3	4.2	4.6	2.5	3.6	5.6	1	2	2	19	1	0
12	6	2	4	4.4	2.25	4	4.6	1	2	2	24	1	1
13	5	3.5	4.2	3	3	1.8	3.8	1	2	2	24	1	0
14	6	3.5	4	3.6	3.5	4.4	3.8	1	2	2	21	1	1
15	6	6	6	4.6	6	5.6	5.4	1	2	1	21	1	1
16	6	5.5	5.8	5	4.25	5.6	5	1	2	2	19	1	1
17	5	4.25	5	4.6	3.75	4.8	4.4	1	2	2	29	1	1
18	6	4.75	4.2	5.4	4.75	3.8	4.8	1	2	2	23	1	1
19	6	3.75	5	4	3.75	4	5	1	2	2	22	1	0
20	4	3.75	5	4.6	3.75	4	4.4	1	2	1	18	1	1
21	4	2.5	3	4	3.25	4	3.2	1	2	1	20	1	0
22	6	4.25	5	3.6	4.25	5	3.4	1	2	2	23	1	0
23	6	4.75	2.2	4.6	3	4.4	6	2	2	2	25	3	1
24	5	4.25	4	4.2	3.75	4	3.8	2	2	1	22	3	1
25	6	4.25	4.4	4.8	3.75	4.4	4.8	2	2	1	29	3	1
26	6	4.25	3.8	4.4	4.75	4	6	2	2	2	25	3	0
28	6	4.75	5	5.4	4.75	5.2	6	2	2	2	23	3	1
29	6	3.75	4.4	4	3.25	4	4	2	2	1	24	3	1
30	6	4	4	4	4	4	4	2	2	2	22	3	0
31	6	4.25	5.4	4.8	4.25	5.2	5.2	2	2	1	22	3	0
32	6	3.5	3.8	3	3.25	5	4	2	2	1	21	3	0
33	6	2.75	4.6	3.6	3.5	4.8	4.2	3	2	2	27	4	1
34	6	3	4	3.8	2.75	2.6	5	3	2	2	22	4	0
35	6	4	4	3.8	3	4	3.6	3	2	1	28	4	1
36	4.33333333333333	4.75	4.6	4	4	4	3.8	3	2	2	28	4	1
37	6	4.25	4.25	4.6	4	5.2	5.4	3	2	2	21	4	1
38	5	5	5.2	4.6	5	2	2.8	3	2	1	24	4	1
39	5.33333333333333	3.25	4	3.6	3.5	3.8	4.4	3	2	1	21	4	0
40	4	4.25	4.6	4.2	3.5	5.4	5	3	2	2	18	4	1
41	5	3.25	4.8	4.4	2.75	4.8	4	3	2	1	28	4	0
43	6	5.25	4.4	4.6	4.75	3.4	3.6	3	2	2	21	4	0
44	6	3	4.2	2.8	2.75	4	3.8	3	2	1	20	4	1
46	6	2.75	4.4	5.4	3.5	5	5	3	2	2	21	4	1
47	6	3.5	4.2	3.4	4	5	4	3	2	2	23	4	0
48	4	3.25	4	3.8	3	4	4	3	2	1	21	4	1
49	6	3.75	4	3.4	4	4	3.8	3	2	2	22	4	0
