# Supplementary material for: How it affects me: the effects of arguments in public debates on marriage equality for young people in Taiwan
Source: Front Psychol. 2025 Jan 22;15:1462431. doi: 10.3389/fpsyg.2024.1462431 (PMC11794249; doi:10.3389/fpsyg.2024.1462431)
Supplement: Supplementary file 2 [file Data_Sheet_1.zip › results_1022 (n = 411)_shared.csv]

condition	sex	check01	age	SSMatt	SO	LS_pre	LS_post	pos_pre	neg_pre	pos_post	neg_post	Rneg_pre	Rneg_post	yesno	yescontrol
1	2	1	19	5	1	3	3	2.66666666666667	4	2.66666666666667	3	3	4	1	1
3	1	3	22	4.33333333333333	1	5.5	4.75	6	1	5.66666666666667	1	6	6	0	-1
1	2	1	21	6	1	4.75	5.25	4.66666666666667	4.33333333333333	3.66666666666667	4.33333333333333	2.66666666666667	2.66666666666667	1	1
1	2	1	20	4	1	6	5.75	6	2.33333333333333	2.33333333333333	1	4.66666666666667	6	1	1
1	2	1	20	2	1	5.5	5	5.66666666666667	3.33333333333333	5.66666666666667	2.66666666666667	3.66666666666667	4.33333333333333	1	1
1	1	1	20	5	1	4.75	3.75	5	3.33333333333333	2.33333333333333	1.66666666666667	3.66666666666667	5.33333333333333	1	1
1	2	1	20	6	1	6	4.75	6	2.33333333333333	5.33333333333333	1	4.66666666666667	6	1	1
1	2	1	20	1	1	4.25	3.75	5	1.66666666666667	4.33333333333333	2	5.33333333333333	5	1	1
3	2	3	20	4	1	4.25	4	5	3	2.33333333333333	2.33333333333333	4	4.66666666666667	0	-1
1	2	1	19	6	1	5.75	5.75	6	2.33333333333333	4.66666666666667	1	4.66666666666667	6	1	1
1	2	1	19	6	1	6	5.75	6	1.66666666666667	4	2.33333333333333	5.33333333333333	4.66666666666667	1	1
1	2	1	19	6	3	5.75	5.5	6	3.66666666666667	6	1	3.33333333333333	6	1	1
1	1	1	19	6	3	4.75	4.5	5	2.66666666666667	4.66666666666667	1.66666666666667	4.33333333333333	5.33333333333333	1	1
1	2	1	19	6	3	5	4	5	2.66666666666667	5	3	4.33333333333333	4	1	1
2	2	2	19	6	4	4.5	4.25	5.33333333333333	2.33333333333333	3	2.66666666666667	4.66666666666667	4.33333333333333	-1	0
1	1	1	18	1	1	5.5	5.75	6	1	1	4.33333333333333	6	2.66666666666667	1	1
2	1	2	18	1	4	5	4.5	6	2.33333333333333	1	1	4.66666666666667	6	-1	0
1	2	1	21	6	1	1.5	1.5	3	3.66666666666667	3	3.66666666666667	3.33333333333333	3.33333333333333	1	1
1	2	1	21	6	1	4.66666666666667	3.5	4.66666666666667	2.33333333333333	4	1	4.66666666666667	6	1	1
1	1	1	21	6	2	6	6	5	3	6	1	4	6	1	1
3	1	3	21	6	1	4.25	4.75	5	3.66666666666667	5	3.66666666666667	3.33333333333333	3.33333333333333	0	-1
1	2	1	20	6	3	6	6	5.33333333333333	2	5.33333333333333	1	5	6	1	1
3	2	3	20	5	1	4.5	4.75	5	3.33333333333333	2.66666666666667	4	3.66666666666667	3	0	-1
3	1	3	20	6	3	3.5	2.5	3.66666666666667	3	2	2.33333333333333	4	4.66666666666667	0	-1
1	2	1	19	5	1	5.25	5	4.66666666666667	1.66666666666667	5	1.66666666666667	5.33333333333333	5.33333333333333	1	1
1	2	1	18	6	1	4.5	3.75	4	1	3.33333333333333	1	6	6	1	1
2	2	2	18	6	3	6	6	6	1.33333333333333	4.33333333333333	1.33333333333333	5.66666666666667	5.66666666666667	-1	0
1	2	1	21	3	1	4.75	3.75	5.33333333333333	3	5	2.66666666666667	4	4.33333333333333	1	1
2	1	2	21	6	2	4.25	3	5	1.66666666666667	2	3.66666666666667	5.33333333333333	3.33333333333333	-1	0
2	2	2	20	6	1	4.25	3.75	4.66666666666667	1.66666666666667	1	2	5.33333333333333	5	-1	0
2	2	2	20	6	1	5	4.25	5.33333333333333	4.33333333333333	4	3.66666666666667	2.66666666666667	3.33333333333333	-1	0
1	2	1	19	6	2	5.25	4.5	5	3	5	1.66666666666667	4	5.33333333333333	1	1
2	2	2	19	5.66666666666667	1	5	5	5	2	5.33333333333333	1	5	6	-1	0
3	2	3	19	1	1	5.25	5.75	5	1.33333333333333	5	1	5.66666666666667	6	0	-1
3	2	3	19	5	1	3	3.25	2	3	2.33333333333333	3.66666666666667	4	3.33333333333333	0	-1
1	2	1	18	6	1	4.5	5.25	5	1.33333333333333	5	1	5.66666666666667	6	1	1
1	1	1	22	6	1	4.5	4	3.66666666666667	2.66666666666667	3.66666666666667	3	4.33333333333333	4	1	1
2	2	2	21	6	1	4.5	4	5.33333333333333	3.66666666666667	1.66666666666667	2.66666666666667	3.33333333333333	4.33333333333333	-1	0
3	2	3	21	5	1	4.75	4.5	5	2.33333333333333	2	4.33333333333333	4.66666666666667	2.66666666666667	0	-1
3	2	3	21	6	1	2	2	4.33333333333333	3	1	4.66666666666667	4	2.33333333333333	0	-1
1	1	1	20	6	1	4.75	5	5	3.33333333333333	4.33333333333333	3.33333333333333	3.66666666666667	3.66666666666667	1	1
2	2	2	20	6	1	4.5	3.5	4.33333333333333	3.66666666666667	3.33333333333333	3	3.33333333333333	4	-1	0
2	1	2	20	6	1	5.25	5.25	5.33333333333333	2.66666666666667	3.66666666666667	4	4.33333333333333	3	-1	0
2	2	2	20	6	3	4.75	4.5	4.66666666666667	1.66666666666667	1	3.66666666666667	5.33333333333333	3.33333333333333	-1	0
3	2	3	20	4.33333333333333	1	4.75	4.5	4.66666666666667	2.33333333333333	4	2	4.66666666666667	5	0	-1
1	2	1	19	6	3	5	4.75	4.33333333333333	4.33333333333333	4	3	2.66666666666667	4	1	1
2	1	2	19	6	1	5	4.25	5	1.33333333333333	4	2.66666666666667	5.66666666666667	4.33333333333333	-1	0
3	2	3	19	6	2	5	4.25	5	1.33333333333333	2.33333333333333	3.33333333333333	5.66666666666667	3.66666666666667	0	-1
1	2	1	18	6	3	3.75	4	4	1.66666666666667	2.66666666666667	1	5.33333333333333	6	1	1
2	1	2	18	6	3	5	5	5	2.66666666666667	3.66666666666667	2.66666666666667	4.33333333333333	4.33333333333333	-1	0
3	1	3	18	6	4	4.75	4.5	5	2	2.33333333333333	2	5	5	0	-1
1	1	1	21	2	1	4.33333333333333	2.5	5.66666666666667	3	2	4	4	3	1	1
1	2	1	21	6	1	6	5.25	6	1	6	1	6	6	1	1
1	2	1	20	6	4	4.75	4.25	4.66666666666667	2	5	1.66666666666667	5	5.33333333333333	1	1
1	2	1	20	5	3	4.25	3.5	5	3.66666666666667	4	2.66666666666667	3.33333333333333	4.33333333333333	1	1
3	2	3	20	5.33333333333333	1	4.25	3.25	3.66666666666667	2.66666666666667	3.66666666666667	2	4.33333333333333	5	0	-1
1	1	1	19	5	1	4.75	5.5	5.66666666666667	1.66666666666667	5.33333333333333	1	5.33333333333333	6	1	1
1	2	1	19	6	4	4	3.5	4	2.33333333333333	2.33333333333333	4.33333333333333	4.66666666666667	2.66666666666667	1	1
1	2	1	18	6	1	3.75	3.25	4.66666666666667	1.66666666666667	3.66666666666667	1	5.33333333333333	6	1	1
2	2	2	21	6	3	4	2.75	5	3.33333333333333	1	4.33333333333333	3.66666666666667	2.66666666666667	-1	0
3	2	3	21	5	1	4	4	5	2	2.33333333333333	3.66666666666667	5	3.33333333333333	0	-1
3	1	3	21	4	1	3.75	3.5	5	2.66666666666667	4.66666666666667	2.66666666666667	4.33333333333333	4.33333333333333	0	-1
1	1	1	20	5.66666666666667	1	2.5	1.75	4	5.33333333333333	2.66666666666667	2.66666666666667	1.66666666666667	4.33333333333333	1	1
2	2	2	20	6	4	4.25	4	4.33333333333333	3.66666666666667	3.66666666666667	3.66666666666667	3.33333333333333	3.33333333333333	-1	0
3	1	3	20	6	1	4.75	3.25	5.33333333333333	2.33333333333333	3.33333333333333	5	4.66666666666667	2	0	-1
3	2	3	20	6	1	4.75	3.5	4.33333333333333	2.66666666666667	1	4.33333333333333	4.33333333333333	2.66666666666667	0	-1
3	1	3	20	5	1	5	4.75	5	2.33333333333333	1.33333333333333	4	4.66666666666667	3	0	-1
1	2	1	19	3.66666666666667	1	6	6	6	1	4.33333333333333	1	6	6	1	1
1	2	1	19	3	1	4.75	4.5	5.33333333333333	2	5.33333333333333	2	5	5	1	1
1	2	1	19	6	1	4.25	3.5	4.66666666666667	3.33333333333333	5.33333333333333	2	3.66666666666667	5	1	1
1	2	1	19	1.66666666666667	1	4	4.75	6	1.33333333333333	2.33333333333333	1	5.66666666666667	6	1	1
2	2	2	19	6	1	5	5	5	1.33333333333333	5	1.66666666666667	5.66666666666667	5.33333333333333	-1	0
2	2	2	19	5	1	4.25	4	6	2	2	3.33333333333333	5	3.66666666666667	-1	0
1	2	1	18	4.33333333333333	1	3.75	3.75	4	1.66666666666667	4	1.33333333333333	5.33333333333333	5.66666666666667	1	1
2	2	2	18	6	1	4.25	3.5	3.66666666666667	2.33333333333333	2.33333333333333	3.33333333333333	4.66666666666667	3.66666666666667	-1	0
2	2	2	18	4.33333333333333	2	4	3.75	5.33333333333333	3.33333333333333	2.33333333333333	4.33333333333333	3.66666666666667	2.66666666666667	-1	0
3	2	3	18	6	1	4.25	4	5.33333333333333	2.66666666666667	3	3.66666666666667	4.33333333333333	3.33333333333333	0	-1
1	2	1	21	6	1	4.75	4.75	4	1.33333333333333	1	1	5.66666666666667	6	1	1
1	1	1	21	2.66666666666667	1	4.75	4.5	4.66666666666667	2.66666666666667	3.33333333333333	3	4.33333333333333	4	1	1
1	1	1	21	6	1	5	5	5.33333333333333	2	5.33333333333333	1.66666666666667	5	5.33333333333333	1	1
1	1	1	21	6	2	2	3.25	3.33333333333333	4.66666666666667	5.66666666666667	1.33333333333333	2.33333333333333	5.66666666666667	1	1
2	2	2	21	5.33333333333333	1	4.25	4.5	5.33333333333333	2	3.33333333333333	2.33333333333333	5	4.66666666666667	-1	0
3	2	3	21	5.33333333333333	1	4	4.25	4.66666666666667	1.66666666666667	2	2.33333333333333	5.33333333333333	4.66666666666667	0	-1
3	2	3	21	6	1	4.5	4.5	5	2	4	2.66666666666667	5	4.33333333333333	0	-1
3	2	3	21	5.66666666666667	1	4	3.25	5	2.66666666666667	4	3.33333333333333	4.33333333333333	3.66666666666667	0	-1
1	2	1	20	5	1	5	5	5	2.33333333333333	4.66666666666667	1.66666666666667	4.66666666666667	5.33333333333333	1	1
1	2	1	20	6	1	3.75	3.5	4.66666666666667	3.66666666666667	4.33333333333333	1	3.33333333333333	6	1	1
1	2	1	20	5	3	4.75	4.5	5	2.33333333333333	4	2.33333333333333	4.66666666666667	4.66666666666667	1	1
2	2	2	20	6	1	4	4	5	3	5	3	4	4	-1	0
2	2	2	20	6	1	4.5	4	5.33333333333333	2.33333333333333	3	5	4.66666666666667	2	-1	0
2	2	2	20	3.66666666666667	1	4.5	4	5	3.66666666666667	2.66666666666667	1.66666666666667	3.33333333333333	5.33333333333333	-1	0
2	2	2	20	6	1	4.25	4.75	4.33333333333333	2.33333333333333	2	4	4.66666666666667	3	-1	0
2	2	2	20	6	3	4.75	3.5	4.33333333333333	2	1.33333333333333	4.33333333333333	5	2.66666666666667	-1	0
1	2	1	19	4.66666666666667	1	5	5	5	2.33333333333333	3.66666666666667	1	4.66666666666667	6	1	1
1	1	1	19	3	1	4.25	4.5	5	1	3.33333333333333	2.33333333333333	6	4.66666666666667	1	1
2	2	2	19	5	1	4.75	2.5	4.66666666666667	3	1.66666666666667	3.33333333333333	4	3.66666666666667	-1	0
3	2	3	19	6	1	3.75	4	4	3.33333333333333	4	3	3.66666666666667	4	0	-1
3	2	3	19	6	1	5	4.5	5	4.33333333333333	4.33333333333333	5	2.66666666666667	2	0	-1
3	2	3	19	6	1	4.75	4.5	5	2	3.66666666666667	4.66666666666667	5	2.33333333333333	0	-1
3	1	3	19	6	2	4.75	4.75	5	2	5	1	5	6	0	-1
1	2	1	18	6	4	4.5	1.25	4.66666666666667	5.33333333333333	4	5.33333333333333	1.66666666666667	1.66666666666667	1	1
1	1	1	18	6	3	4.75	5	5	2.33333333333333	5	2.66666666666667	4.66666666666667	4.33333333333333	1	1
2	1	2	18	6	1	5.25	6	4.66666666666667	1.33333333333333	4.66666666666667	1.66666666666667	5.66666666666667	5.33333333333333	-1	0
2	2	2	18	6	1	6	6	5.66666666666667	1	1	4.66666666666667	6	2.33333333333333	-1	0
1	2	1	23	6	1	2.25	2	4.33333333333333	3.66666666666667	4	3	3.33333333333333	4	1	1
2	2	2	23	3	1	3.75	4.25	4	1.66666666666667	3.33333333333333	2.66666666666667	5.33333333333333	4.33333333333333	-1	0
2	2	2	21	6	1	4.5	4	4.66666666666667	2	4	3	5	4	-1	0
3	1	3	21	5.66666666666667	1	4.75	4.25	4.66666666666667	2.33333333333333	3	4.33333333333333	4.66666666666667	2.66666666666667	0	-1
1	2	1	20	6	1	4	3.5	4.33333333333333	3.66666666666667	4.33333333333333	3.66666666666667	3.33333333333333	3.33333333333333	1	1
2	2	2	20	6	3	5	5	5	1.66666666666667	3	2.33333333333333	5.33333333333333	4.66666666666667	-1	0
2	2	2	20	5	1	2.25	1.75	1.33333333333333	5.66666666666667	1	5.66666666666667	1.33333333333333	1.33333333333333	-1	0
2	1	2	20	2.33333333333333	1	5.5	5	5.33333333333333	2	5	1	5	6	-1	0
2	2	2	20	6	1	4.75	5	4.66666666666667	1.33333333333333	2	2	5.66666666666667	5	-1	0
2	2	2	20	6	1	4.75	4	5.33333333333333	1.66666666666667	1.33333333333333	5.66666666666667	5.33333333333333	1.33333333333333	-1	0
3	1	3	20	6	1	3	2	3.66666666666667	4.66666666666667	1.33333333333333	5	2.33333333333333	2	0	-1
3	2	3	20	4.66666666666667	1	4.25	4.5	4.66666666666667	2	2	4	5	3	0	-1
3	2	3	20	6	4	3.75	3.5	4.33333333333333	2.33333333333333	4.33333333333333	2.66666666666667	4.66666666666667	4.33333333333333	0	-1
1	2	1	19	5.66666666666667	1	4.75	4.5	4.66666666666667	2	4.66666666666667	2	5	5	1	1
1	1	1	19	4	4	4.75	4.5	5	2	5	2	5	5	1	1
1	2	1	19	6	4	2	1.75	3.33333333333333	4	3.66666666666667	2.66666666666667	3	4.33333333333333	1	1
1	1	1	19	6	2	3.75	3.75	4.33333333333333	3	4.66666666666667	1.33333333333333	4	5.66666666666667	1	1
2	2	2	19	5.33333333333333	4	3.5	3	4.33333333333333	2.66666666666667	1.66666666666667	3.66666666666667	4.33333333333333	3.33333333333333	-1	0
3	2	3	19	6	1	4.75	4.5	4.66666666666667	2	4.33333333333333	2.33333333333333	5	4.66666666666667	0	-1
1	1	1	18	6	4	4	3.75	4.66666666666667	3	5	2	4	5	1	1
3	1	3	18	4.66666666666667	1	4.75	3.75	4.33333333333333	2.66666666666667	4.33333333333333	2.33333333333333	4.33333333333333	4.66666666666667	0	-1
3	1	3	18	6	2	3.75	3.25	3.33333333333333	2.66666666666667	3.66666666666667	3.66666666666667	4.33333333333333	3.33333333333333	0	-1
2	2	2	18	6	1	4.75	5	5	1.66666666666667	2	3.66666666666667	5.33333333333333	3.33333333333333	-1	0
3	2	3	18	5	1	4.5	3.25	5	2.66666666666667	1.66666666666667	4.66666666666667	4.33333333333333	2.33333333333333	0	-1
1	1	1	22	6	1	3.5	3.75	4	4	4	4	3	3	1	1
2	1	2	22	3	1	4.75	4.75	4.66666666666667	2.33333333333333	3	2	4.66666666666667	5	-1	0
1	2	1	21	5	1	4.75	4.75	5	2.66666666666667	5	1	4.33333333333333	6	1	1
1	2	1	21	2.66666666666667	1	4.5	4.25	5.33333333333333	1.33333333333333	2.66666666666667	3.33333333333333	5.66666666666667	3.66666666666667	1	1
2	2	2	21	6	1	4.75	4.25	4.66666666666667	2.66666666666667	1.33333333333333	3	4.33333333333333	4	-1	0
3	1	3	21	3	1	4.75	4.5	4.66666666666667	2.66666666666667	2.66666666666667	4	4.33333333333333	3	0	-1
1	2	1	20	5.66666666666667	1	3.75	3.75	5.33333333333333	1.66666666666667	3.66666666666667	1	5.33333333333333	6	1	1
2	1	2	20	5	1	4.5	4.25	5	3	4.33333333333333	3	4	4	-1	0
3	1	3	20	5	1	4	4.5	5	2.33333333333333	4	3	4.66666666666667	4	0	-1
3	2	3	20	5	1	4.25	4	4.33333333333333	3.33333333333333	3.66666666666667	4	3.66666666666667	3	0	-1
3	2	3	20	5	1	3.75	3.75	4	3.33333333333333	1.66666666666667	4.33333333333333	3.66666666666667	2.66666666666667	0	-1
3	1	3	20	4	1	4	4	4.33333333333333	1.33333333333333	4.33333333333333	1.33333333333333	5.66666666666667	5.66666666666667	0	-1
1	1	1	19	6	1	4.5	3.75	3.66666666666667	3	4	3.33333333333333	4	3.66666666666667	1	1
2	2	2	19	6	1	4.25	4.25	5	3	1.33333333333333	2.33333333333333	4	4.66666666666667	-1	0
2	1	2	19	6	2	3.75	2.5	4	3.33333333333333	3.66666666666667	4	3.66666666666667	3	-1	0
2	1	2	19	6	2	3.75	2.5	4	3.33333333333333	3.66666666666667	4	3.66666666666667	3	-1	0
3	2	3	19	3.66666666666667	1	4.25	3.75	4.33333333333333	2.33333333333333	4.33333333333333	2	4.66666666666667	5	0	-1
3	2	3	19	6	4	4	4.25	4	2.33333333333333	2	3.33333333333333	4.66666666666667	3.66666666666667	0	-1
1	2	1	18	6	1	5	4.25	5	2.66666666666667	4.66666666666667	2	4.33333333333333	5	1	1
1	2	1	18	4	1	5	5	3.66666666666667	1.33333333333333	2	1.66666666666667	5.66666666666667	5.33333333333333	1	1
1	2	1	18	6	4	4.75	3.75	5.66666666666667	3	5	1.66666666666667	4	5.33333333333333	1	1
2	1	2	18	6	4	3.5	3.5	4.33333333333333	3	1.66666666666667	5	4	2	-1	0
3	2	3	18	6	4	1.5	1	1.66666666666667	5.66666666666667	2	5.66666666666667	1.33333333333333	1.33333333333333	0	-1
2	2	2	18	6	3	5	3.25	5	3.66666666666667	1.33333333333333	5.66666666666667	3.33333333333333	1.33333333333333	-1	0
1	1	1	24	3.66666666666667	1	4.25	3.75	5	2	3.66666666666667	2.66666666666667	5	4.33333333333333	1	1
1	1	1	22	6	1	3.75	3.75	4.33333333333333	3	3.66666666666667	1	4	6	1	1
1	2	1	21	6	1	3.25	3.5	4	3.66666666666667	5.33333333333333	1	3.33333333333333	6	1	1
2	2	2	21	6	1	4.5	3.5	4.66666666666667	1.33333333333333	1	5.33333333333333	5.66666666666667	1.66666666666667	-1	0
2	2	2	21	5	1	3.5	3	5	3	5	3	4	4	-1	0
1	2	1	20	6	1	5	4	4.66666666666667	3.33333333333333	2.66666666666667	2	3.66666666666667	5	1	1
1	2	1	20	6	1	3.25	2.75	3.33333333333333	4	3.33333333333333	4	3	3	1	1
1	1	1	20	6	1	5.5	4.75	4.66666666666667	1.66666666666667	4.33333333333333	2	5.33333333333333	5	1	1
1	2	1	20	6	2	4	3.25	3.66666666666667	1.66666666666667	4.33333333333333	1	5.33333333333333	6	1	1
3	2	3	20	6	1	4.75	3.5	4.33333333333333	2	4	1.33333333333333	5	5.66666666666667	0	-1
3	1	3	20	6	1	3.75	3	4.33333333333333	2.66666666666667	2.66666666666667	3	4.33333333333333	4	0	-1
3	1	3	20	6	1	4.25	3.75	4.33333333333333	3	4	3	4	4	0	-1
3	2	3	20	4	1	4	3.75	4.33333333333333	2.66666666666667	2.66666666666667	2.66666666666667	4.33333333333333	4.33333333333333	0	-1
3	1	3	20	6	2	4	3.25	4.33333333333333	2.33333333333333	3	3	4.66666666666667	4	0	-1
3	1	3	20	6	2	4.5	3.75	4	3.66666666666667	3.66666666666667	4.66666666666667	3.33333333333333	2.33333333333333	0	-1
3	1	3	20	6	2	3.75	4.5	4.66666666666667	3	3	3	4	4	0	-1
1	1	1	19	5.33333333333333	3	4.75	4.5	5	3	4.33333333333333	2.66666666666667	4	4.33333333333333	1	1
2	1	2	19	4	1	4.75	4.33333333333333	4.66666666666667	1.66666666666667	1	1	5.33333333333333	6	-1	0
3	2	3	19	6	1	3.75	3.5	4.33333333333333	1.66666666666667	1	5.33333333333333	5.33333333333333	1.66666666666667	0	-1
3	2	3	19	6	1	4	4	4	4	4.33333333333333	4.33333333333333	3	2.66666666666667	0	-1
3	1	3	19	6	4	4	3.5	4.33333333333333	3.33333333333333	4	2.66666666666667	3.66666666666667	4.33333333333333	0	-1
1	2	1	18	6	4	4	3.5	4	1.66666666666667	4	1.66666666666667	5.33333333333333	5.33333333333333	1	1
1	2	1	18	6	3	3.5	3	4.66666666666667	4.33333333333333	5.33333333333333	1.66666666666667	2.66666666666667	5.33333333333333	1	1
2	2	2	18	6	1	3.75	3.25	4	2.66666666666667	3	3.66666666666667	4.33333333333333	3.33333333333333	-1	0
2	2	2	18	5	2	4.25	3.75	4.66666666666667	4	4.66666666666667	3.66666666666667	3	3.33333333333333	-1	0
2	1	2	18	6	2	5	3.5	4.33333333333333	5	1.66666666666667	5.66666666666667	2	1.33333333333333	-1	0
3	2	3	18	4.33333333333333	1	4.25	3.75	5	2.66666666666667	5	3	4.33333333333333	4	0	-1
3	2	3	18	6	3	4.5	3.5	4.33333333333333	2.33333333333333	4	2.66666666666667	4.66666666666667	4.33333333333333	0	-1
3	2	3	18	6	3	4.25	3.5	3.66666666666667	2.66666666666667	3.66666666666667	1.33333333333333	4.33333333333333	5.66666666666667	0	-1
1	1	1	22	3	1	4.25	4	4.33333333333333	3	2.66666666666667	4	4	3	1	1
3	1	3	22	5	1	5.25	5	4.33333333333333	2.33333333333333	5	3	4.66666666666667	4	0	-1
2	2	2	21	4.33333333333333	4	4.75	4.5	4.66666666666667	2	4.66666666666667	2	5	5	-1	0
1	2	1	20	6	1	4.75	3.5	4.66666666666667	3	3.33333333333333	3	4	4	1	1
1	2	1	20	6	1	5	5	4.66666666666667	1.66666666666667	4.66666666666667	1.33333333333333	5.33333333333333	5.66666666666667	1	1
1	2	1	20	6	1	4.75	4.5	4.66666666666667	2	5	2	5	5	1	1
1	1	1	20	6	1	5	4.75	4.33333333333333	3.33333333333333	5	2	3.66666666666667	5	1	1
1	2	1	20	4	1	4	3.75	4.66666666666667	3.33333333333333	3.66666666666667	3	3.66666666666667	4	1	1
1	1	1	20	5	1	3.75	3.5	4.33333333333333	3.33333333333333	4.33333333333333	3	3.66666666666667	4	1	1
2	2	2	20	6	1	4.5	4.25	5	2.66666666666667	5	2.33333333333333	4.33333333333333	4.66666666666667	-1	0
3	2	3	20	4	1	3.5	3.25	4	4	2.33333333333333	3	3	4	0	-1
3	2	3	20	3.33333333333333	1	5	5	5	1.66666666666667	5	1	5.33333333333333	6	0	-1
3	1	3	20	6	3	3.5	2.25	3.33333333333333	2.66666666666667	2	4.33333333333333	4.33333333333333	2.66666666666667	0	-1
2	2	2	19	4	1	3.5	3.5	4.33333333333333	2.33333333333333	2	2	4.66666666666667	5	-1	0
2	1	2	19	4	1	4.5	4	3.66666666666667	2.66666666666667	3.66666666666667	2.66666666666667	4.33333333333333	4.33333333333333	-1	0
3	1	3	19	4	1	4.25	3.25	4	2	4	1.33333333333333	5	5.66666666666667	0	-1
3	2	3	19	6	1	4.75	3.5	3.66666666666667	3	2	4	4	3	0	-1
3	1	3	19	6	1	4.75	3.5	4.33333333333333	2.66666666666667	3.66666666666667	3	4.33333333333333	4	0	-1
3	2	3	19	6	1	4.5	4	5	1.33333333333333	4.33333333333333	1.33333333333333	5.66666666666667	5.66666666666667	0	-1
3	2	3	19	4	1	3.5	2.75	4	3	2	2.33333333333333	4	4.66666666666667	0	-1
1	1	1	18	6	1	4	3.5	4.33333333333333	2	5.33333333333333	1.33333333333333	5	5.66666666666667	1	1
1	2	1	18	3.33333333333333	1	4.5	4	4.33333333333333	2.33333333333333	4	2	4.66666666666667	5	1	1
1	2	1	18	6	3	4.5	3.5	4.33333333333333	2	4.33333333333333	1	5	6	1	1
1	1	1	18	6	4	2.5	3.25	3.33333333333333	2.66666666666667	4	2.33333333333333	4.33333333333333	4.66666666666667	1	1
3	1	3	18	6	1	4.75	4	4	2.33333333333333	3.33333333333333	3.33333333333333	4.66666666666667	3.66666666666667	0	-1
2	2	2	21	6	1	4.75	4.5	5.33333333333333	2.33333333333333	4.33333333333333	3	4.66666666666667	4	-1	0
3	2	3	21	6	1	4.25	2.75	4	3.66666666666667	2.33333333333333	2.33333333333333	3.33333333333333	4.66666666666667	0	-1
1	1	1	20	4.66666666666667	1	4.75	4.25	4	1.66666666666667	3.33333333333333	2	5.33333333333333	5	1	1
1	2	1	20	6	1	4.75	5	4.66666666666667	3	3.33333333333333	3.33333333333333	4	3.66666666666667	1	1
1	2	1	20	6	1	3	2.75	3.33333333333333	2.66666666666667	4.33333333333333	1	4.33333333333333	6	1	1
3	2	3	20	6	1	4	2.75	4.33333333333333	3.33333333333333	1.66666666666667	4.33333333333333	3.66666666666667	2.66666666666667	0	-1
3	1	3	20	6	1	3.5	3.25	2.66666666666667	3.33333333333333	1.66666666666667	5	3.66666666666667	2	0	-1
1	2	1	19	5.33333333333333	3	5	4.5	4.66666666666667	2.33333333333333	4.66666666666667	1.33333333333333	4.66666666666667	5.66666666666667	1	1
1	1	1	19	6	2	3.25	4.25	3.66666666666667	3	4	3	4	4	1	1
2	2	2	19	4	1	4.75	4.5	4.33333333333333	3.33333333333333	4.33333333333333	3.33333333333333	3.66666666666667	3.66666666666667	-1	0
3	2	3	19	1	1	5	5	4.66666666666667	1.66666666666667	2.66666666666667	2.33333333333333	5.33333333333333	4.66666666666667	0	-1
3	2	3	19	6	1	4.25	3.5	3.33333333333333	3.66666666666667	3.33333333333333	3.66666666666667	3.33333333333333	3.33333333333333	0	-1
3	1	3	19	6	3	2.75	2.5	3.33333333333333	1.33333333333333	3.33333333333333	2	5.66666666666667	5	0	-1
3	2	3	19	6	3	4.25	4	4	2.66666666666667	4	2.66666666666667	4.33333333333333	4.33333333333333	0	-1
3	2	3	19	1.33333333333333	1	3.75	3.5	3.66666666666667	4	3.33333333333333	3.33333333333333	3	3.66666666666667	0	-1
1	2	1	18	4	1	4.5	3	4.66666666666667	3	2.66666666666667	4	4	3	1	1
3	2	3	18	5	4	4.25	4.5	4.66666666666667	2.66666666666667	2.66666666666667	3.33333333333333	4.33333333333333	3.66666666666667	0	-1
3	1	3	18	6	2	5.5	5.5	5.66666666666667	4	5.66666666666667	4	3	3	0	-1
3	2	3	18	5	3	4	3	4	3.33333333333333	2	3.66666666666667	3.66666666666667	3.33333333333333	0	-1
1	2	1	22	2	1	4.75	4.75	5	2.33333333333333	2.66666666666667	3.33333333333333	4.66666666666667	3.66666666666667	1	1
1	2	1	21	4.33333333333333	4	4.75	4.5	5	2.66666666666667	5	2	4.33333333333333	5	1	1
1	2	1	21	5	4	2.75	2.75	3.66666666666667	3.33333333333333	3.66666666666667	3.66666666666667	3.66666666666667	3.33333333333333	1	1
2	1	2	21	6	1	5	4	3.33333333333333	1.66666666666667	3	2.33333333333333	5.33333333333333	4.66666666666667	-1	0
3	2	3	21	6	1	4	4	4.66666666666667	2.66666666666667	2	3.66666666666667	4.33333333333333	3.33333333333333	0	-1
3	2	3	21	2	1	4.25	3.5	5	1.33333333333333	2.33333333333333	3	5.66666666666667	4	0	-1
3	2	3	21	5	1	4	3.75	3	3	2	3.66666666666667	4	3.33333333333333	0	-1
3	2	3	21	6	1	3.5	4.25	4	1.66666666666667	3.33333333333333	2.33333333333333	5.33333333333333	4.66666666666667	0	-1
1	1	1	20	6	1	3.25	3.5	3.66666666666667	1.66666666666667	1.66666666666667	2.33333333333333	5.33333333333333	4.66666666666667	1	1
1	2	1	20	6	3	4.5	4	4.66666666666667	4	5	2	3	5	1	1
2	1	2	20	4	1	3.5	3.25	3	3	3	3	4	4	-1	0
2	1	2	20	6	1	4	4	4.33333333333333	3	2	2	4	5	-1	0
3	2	3	20	4	1	4.75	3.5	4	4	3	4	3	3	0	-1
3	2	3	20	6	1	2.5	3	3.33333333333333	3.66666666666667	3	3	3.33333333333333	4	0	-1
1	2	1	19	6	1	4	3.5	4.33333333333333	3	3.66666666666667	2	4	5	1	1
1	2	1	19	3.66666666666667	1	3.75	3.5	4	2	3.66666666666667	1.33333333333333	5	5.66666666666667	1	1
1	2	1	19	6	4	4.75	4.25	4.66666666666667	2.66666666666667	4.66666666666667	2.33333333333333	4.33333333333333	4.66666666666667	1	1
1	2	1	19	5	4	4	3.75	4	2	4	2	5	5	1	1
1	2	1	19	6	1	4.75	4.75	5	2.33333333333333	4	1.66666666666667	4.66666666666667	5.33333333333333	1	1
2	2	2	19	6	1	5	5	4.33333333333333	1	3.66666666666667	1	6	6	-1	0
2	1	2	19	6	1	5	5	4.66666666666667	1.66666666666667	1	1.33333333333333	5.33333333333333	5.66666666666667	-1	0
2	2	2	19	6	1	3.75	3.75	3.66666666666667	1.33333333333333	1.66666666666667	2	5.66666666666667	5	-1	0
2	2	2	19	5	1	5.25	5	4.66666666666667	2	1	3.33333333333333	5	3.66666666666667	-1	0
2	2	2	19	5	1	4.25	4	4.33333333333333	3.66666666666667	4	3.66666666666667	3.33333333333333	3.33333333333333	-1	0
2	1	2	19	6	2	4	3.25	4	3	2.66666666666667	3.66666666666667	4	3.33333333333333	-1	0
1	2	1	18	6	4	4.25	3.5	4.66666666666667	1.66666666666667	4	1.66666666666667	5.33333333333333	5.33333333333333	1	1
1	2	1	18	6	3	4.75	4.75	5	2.33333333333333	5	1.66666666666667	4.66666666666667	5.33333333333333	1	1
2	1	2	18	6	4	3.5	3.5	3.66666666666667	3	4	3	4	4	-1	0
1	1	1	24	6	1	4.25	3.25	4	2.66666666666667	3.33333333333333	2	4.33333333333333	5	1	1
3	2	3	21	5	1	4	3.5	4	2.33333333333333	2	3.66666666666667	4.66666666666667	3.33333333333333	0	-1
2	2	2	20	5	1	5.5	5	4.33333333333333	2.33333333333333	4.33333333333333	3	4.66666666666667	4	-1	0
2	2	2	20	6	1	3.25	2.75	3.66666666666667	3.33333333333333	2.66666666666667	3.33333333333333	3.66666666666667	3.66666666666667	-1	0
2	1	2	20	6	2	4.75	4.25	5	2	5	2	5	5	-1	0
3	2	3	20	6	1	4.25	3	4	3.33333333333333	3.33333333333333	3	3.66666666666667	4	0	-1
3	2	3	20	6	1	4	3.75	4.66666666666667	2.33333333333333	3.33333333333333	4	4.66666666666667	3	0	-1
3	1	3	20	6	1	4.25	4.5	4	3	3.66666666666667	3	4	4	0	-1
3	1	3	20	6	1	4.25	3.25	3.66666666666667	3	3.66666666666667	3	4	4	0	-1
3	1	3	20	3	1	4.25	3.25	3.33333333333333	2.66666666666667	2.66666666666667	2	4.33333333333333	5	0	-1
3	2	3	20	5.33333333333333	1	3.5	3.75	5	3.66666666666667	5	3.66666666666667	3.33333333333333	3.33333333333333	0	-1
3	2	3	20	6	3	4	4.25	3.66666666666667	2.66666666666667	3	3	4.33333333333333	4	0	-1
2	2	2	19	6	1	3.5	3	4.33333333333333	2.33333333333333	1.66666666666667	1.66666666666667	4.66666666666667	5.33333333333333	-1	0
2	2	2	19	4	1	4	4.5	4.66666666666667	1.66666666666667	2.33333333333333	1	5.33333333333333	6	-1	0
2	1	2	19	3.66666666666667	4	3.75	3.5	5	2.66666666666667	2.66666666666667	2	4.33333333333333	5	-1	0
2	2	2	19	5	3	5	4.5	3.66666666666667	3	2.33333333333333	2.66666666666667	4	4.33333333333333	-1	0
3	2	3	19	6	1	4	4.25	4.33333333333333	2.33333333333333	1.66666666666667	5.66666666666667	4.66666666666667	1.33333333333333	0	-1
3	1	3	19	6	4	4.5	4.25	4.66666666666667	3.66666666666667	4.66666666666667	3.66666666666667	3.33333333333333	3.33333333333333	0	-1
3	1	3	19	4	4	2.75	2.5	4	2.66666666666667	4	2.66666666666667	4.33333333333333	4.33333333333333	0	-1
1	1	1	18	6	2	4.5	3.75	4	2.5	5	1.66666666666667	4.5	5.33333333333333	1	1
3	2	3	18	6	3	4.5	4.25	4.33333333333333	3	3.66666666666667	3	4	4	0	-1
3	1	3	21	5	1	3.75	3.75	4.66666666666667	3	3	4.33333333333333	4	2.66666666666667	0	-1
1	2	1	20	4.66666666666667	1	4.75	4	4	3.66666666666667	3.33333333333333	2	3.33333333333333	5	1	1
1	2	1	20	6	1	2.75	3.75	3.33333333333333	4	5	1	3	6	1	1
1	2	1	20	6	1	3.5	3.25	4.33333333333333	3.66666666666667	3.66666666666667	1.33333333333333	3.33333333333333	5.66666666666667	1	1
2	2	2	20	6	3	4.75	3.5	4	3.33333333333333	1.66666666666667	5	3.66666666666667	2	-1	0
2	2	2	20	6	2	4	3.75	4.33333333333333	2.66666666666667	3	4.66666666666667	4.33333333333333	2.33333333333333	-1	0
3	1	3	20	2	1	3	3	4.33333333333333	2.33333333333333	4.33333333333333	2	4.66666666666667	5	0	-1
3	1	3	20	5	1	4.5	3.75	4.33333333333333	2.33333333333333	2	4.33333333333333	4.66666666666667	2.66666666666667	0	-1
3	1	3	20	4	1	4	3.25	3	2.33333333333333	2.66666666666667	2.33333333333333	4.66666666666667	4.66666666666667	0	-1
3	2	3	20	6	3	3	2.75	3.33333333333333	3.33333333333333	3	3.66666666666667	3.66666666666667	3.33333333333333	0	-1
1	2	1	19	4.33333333333333	1	3.75	3.25	3	2.33333333333333	3	2.66666666666667	4.66666666666667	4.33333333333333	1	1
1	2	1	19	4	1	4.5	3.5	4	3	3.33333333333333	3	4	4	1	1
1	2	1	18	6	1	2.75	3.75	4.33333333333333	3.33333333333333	3.66666666666667	4.33333333333333	3.66666666666667	2.66666666666667	1	1
1	2	1	18	6	1	3.75	4	4	2.33333333333333	5	1.66666666666667	4.66666666666667	5.33333333333333	1	1
2	2	2	18	5	1	4.75	4	4.66666666666667	2.66666666666667	2	2.66666666666667	4.33333333333333	4.33333333333333	-1	0
3	2	3	18	5	1	4.5	3.75	4.66666666666667	2.66666666666667	3	3.33333333333333	4.33333333333333	3.66666666666667	0	-1
1	1	1	21	6	1	3.75	3.75	4	3.33333333333333	4	3.33333333333333	3.66666666666667	3.66666666666667	1	1
1	2	1	21	3.66666666666667	1	4.25	3.5	4	3.66666666666667	3.33333333333333	3	3.33333333333333	4	1	1
3	2	3	21	5	1	5	4	5.33333333333333	2.33333333333333	3	4.33333333333333	4.66666666666667	2.66666666666667	0	-1
1	2	1	20	5	1	4.75	4.25	5	2	4.33333333333333	2	5	5	1	1
1	2	1	20	5	1	4.25	4.25	5	1.33333333333333	1	1	5.66666666666667	6	1	1
1	1	1	19	6	1	3.25	3.5	4.33333333333333	3	4.33333333333333	3	4	4	1	1
1	2	1	19	6	4	3	2.25	3.33333333333333	3.33333333333333	3.33333333333333	2.66666666666667	3.66666666666667	4.33333333333333	1	1
1	2	1	19	6	3	3.25	3	3.33333333333333	2.33333333333333	4	2.33333333333333	4.66666666666667	4.66666666666667	1	1
2	1	2	19	6	1	3.75	3.75	4	2.66666666666667	3	3.66666666666667	4.33333333333333	3.33333333333333	-1	0
1	2	1	18	6	4	3.25	2.5	3.33333333333333	4.33333333333333	3.33333333333333	4.33333333333333	2.66666666666667	2.66666666666667	1	1
1	1	1	18	5	3	4.75	3.25	3.66666666666667	3	3.66666666666667	3	4	4	1	1
2	2	2	18	6	4	4.5	3.75	5	3	3	4.33333333333333	4	2.66666666666667	-1	0
2	2	2	18	5	1	2.25	2.5	3.33333333333333	4.66666666666667	2.66666666666667	3.33333333333333	2.33333333333333	3.66666666666667	-1	0
3	2	3	18	6	4	3	3	3.33333333333333	2	3.33333333333333	1.66666666666667	5	5.33333333333333	0	-1
3	1	3	21	6	1	3.75	3.75	3.33333333333333	2.66666666666667	3.33333333333333	1.66666666666667	4.33333333333333	5.33333333333333	0	-1
1	2	1	20	6	1	5	5	4.33333333333333	1	4.66666666666667	1	6	6	1	1
1	2	1	20	6	1	3	2.5	3.33333333333333	2.66666666666667	3.66666666666667	2	4.33333333333333	5	1	1
1	2	1	20	5	1	4.25	4.25	3.66666666666667	3	3.66666666666667	3	4	4	1	1
2	2	2	20	4	1	3	2.75	4	3.33333333333333	3	3	3.66666666666667	4	-1	0
2	1	2	20	5.33333333333333	1	4	4.25	4	3.33333333333333	3	3.66666666666667	3.66666666666667	3.33333333333333	-1	0
3	2	3	20	5	1	2.75	3	2.66666666666667	4.33333333333333	3	3	2.66666666666667	4	0	-1
3	2	3	20	6	1	2.25	2	3.33333333333333	3.66666666666667	3	3.33333333333333	3.33333333333333	3.66666666666667	0	-1
3	2	3	20	6	1	2.5	1.25	4.66666666666667	3.33333333333333	2.66666666666667	2.66666666666667	3.66666666666667	4.33333333333333	0	-1
3	1	3	20	6	3	3	2.75	4	4.66666666666667	3	4.33333333333333	2.33333333333333	2.66666666666667	0	-1
3	1	3	20	6	3	3	2.75	4	4.66666666666667	3	4.33333333333333	2.33333333333333	2.66666666666667	0	-1
3	2	3	20	6	4	2.75	2.25	3	3.66666666666667	1	3.66666666666667	3.33333333333333	3.33333333333333	0	-1
1	1	1	19	6	1	2.5	1.75	3	2.33333333333333	3.33333333333333	1	4.66666666666667	6	1	1
1	2	1	19	4	1	3.75	3.75	5	2	3	1	5	6	1	1
1	2	1	19	4.66666666666667	1	4.75	4.25	4	3	4	3	4	4	1	1
1	2	1	19	6	4	2.5	1.75	3	3	2.33333333333333	1	4	6	1	1
3	1	3	19	2.66666666666667	1	4	3.5	4.66666666666667	2.66666666666667	2	3.33333333333333	4.33333333333333	3.66666666666667	0	-1
1	2	1	18	5	1	3.75	3.5	4	1.66666666666667	4	1	5.33333333333333	6	1	1
1	1	1	18	6	2	2	2.75	3	1.33333333333333	3	2	5.66666666666667	5	1	1
1	2	1	18	6	3	2.75	3	2.33333333333333	6	3.33333333333333	6	1	1	1	1
1	2	1	18	6	4	3.25	3.25	3	4	3.33333333333333	1.33333333333333	3	5.66666666666667	1	1
1	2	1	18	6	3	2.5	2.5	3.66666666666667	2	3.66666666666667	2	5	5	1	1
2	2	2	18	6	1	3.5	3	3.66666666666667	2.33333333333333	1.33333333333333	3	4.66666666666667	4	-1	0
2	2	2	21	4	1	4.75	3.75	3.33333333333333	3	3.33333333333333	2.66666666666667	4	4.33333333333333	-1	0
3	2	3	21	5	1	4.25	3.75	4	2	3	2	5	5	0	-1
1	1	1	20	5	1	3.25	3	3.66666666666667	3.33333333333333	3.66666666666667	2.66666666666667	3.66666666666667	4.33333333333333	1	1
1	2	1	20	6	3	2	1.75	3.66666666666667	3.66666666666667	3	3	3.33333333333333	4	1	1
1	2	1	20	6	3	3.75	3.5	4	2	4	3	5	4	1	1
3	2	3	20	6	1	2.75	2.75	3.66666666666667	3.66666666666667	3	2.33333333333333	3.33333333333333	4.66666666666667	0	-1
3	2	3	20	4	1	4	3.25	4	2.33333333333333	2	4.33333333333333	4.66666666666667	2.66666666666667	0	-1
1	1	1	19	5	1	4.75	3.75	4.66666666666667	3	4	2.33333333333333	4	4.66666666666667	1	1
1	2	1	19	6	1	3.5	2.5	2.33333333333333	2.33333333333333	2.66666666666667	2	4.66666666666667	5	1	1
1	1	1	19	6	1	4.75	4.25	4.66666666666667	2	4.66666666666667	2	5	5	1	1
2	2	2	19	6	1	3.5	3.5	4	2	1	2	5	5	-1	0
3	1	3	19	4.33333333333333	1	4	3	4.33333333333333	4.66666666666667	1.33333333333333	3.66666666666667	2.33333333333333	3.33333333333333	0	-1
3	2	3	19	5	3	4	3.5	4	2.33333333333333	3.33333333333333	2.66666666666667	4.66666666666667	4.33333333333333	0	-1
2	2	2	18	6	4	3.75	3.5	3.66666666666667	2.66666666666667	3.66666666666667	2.66666666666667	4.33333333333333	4.33333333333333	-1	0
3	2	3	21	6	1	3.5	3	2.66666666666667	1.66666666666667	2.33333333333333	2.66666666666667	5.33333333333333	4.33333333333333	0	-1
3	1	3	21	6	1	3.75	3.75	4.33333333333333	1.66666666666667	4	1.66666666666667	5.33333333333333	5.33333333333333	0	-1
1	2	1	20	5	1	3.75	3.5	3.66666666666667	2.66666666666667	3.66666666666667	2	4.33333333333333	5	1	1
1	2	1	20	5	3	3.25	3	3.33333333333333	3.66666666666667	3	3.33333333333333	3.33333333333333	3.66666666666667	1	1
1	2	1	20	6	3	3.75	2.75	3.66666666666667	3.66666666666667	3.33333333333333	3.33333333333333	3.33333333333333	3.66666666666667	1	1
3	2	3	20	4	1	3.5	3.25	4	3	2	4	4	3	0	-1
3	2	3	20	6	1	2.5	2.25	3.33333333333333	4	3.33333333333333	3.66666666666667	3	3.33333333333333	0	-1
2	2	2	19	6	3	3.25	2.75	4	3	2.66666666666667	4	4	3	-1	0
3	1	3	19	2	1	2.75	2	2.66666666666667	2.66666666666667	1.33333333333333	4	4.33333333333333	3	0	-1
3	1	3	19	5	1	4.25	3.75	4.33333333333333	2.33333333333333	2.33333333333333	2.33333333333333	4.66666666666667	4.66666666666667	0	-1
2	2	2	20	6	1	3.5	4	4	4	3	3.66666666666667	3	3.33333333333333	-1	0
2	2	2	20	5	1	4	3.75	3.33333333333333	2.66666666666667	1	2.66666666666667	4.33333333333333	4.33333333333333	-1	0
3	2	3	20	6	3	3.25	2.75	3.66666666666667	4.33333333333333	2.33333333333333	2.33333333333333	2.66666666666667	4.66666666666667	0	-1
1	1	1	19	5	1	3.5	4.5	5	1	3	1	6	6	1	1
1	2	1	18	6	3	3.25	2.25	3	3.33333333333333	2	3.66666666666667	3.66666666666667	3.33333333333333	1	1
2	2	2	21	6	1	3	3.25	3.66666666666667	2.66666666666667	2	4.33333333333333	4.33333333333333	2.66666666666667	-1	0
1	1	1	20	5	1	4.25	5	4	1.33333333333333	4	2	5.66666666666667	5	1	1
1	2	1	20	5	3	2	1.75	3	4.66666666666667	2.66666666666667	2.66666666666667	2.33333333333333	4.33333333333333	1	1
2	1	2	20	5	1	3	2.5	3.33333333333333	3.66666666666667	4	2.66666666666667	3.33333333333333	4.33333333333333	-1	0
2	1	2	20	6	1	4.75	3.75	3.66666666666667	3.33333333333333	3.66666666666667	3	3.66666666666667	4	-1	0
3	1	3	19	6	1	1	1	2	5.33333333333333	1.66666666666667	5.33333333333333	1.66666666666667	1.66666666666667	0	-1
1	2	1	18	6	4	3.25	4	4.66666666666667	2.66666666666667	4.33333333333333	2.66666666666667	4.33333333333333	4.33333333333333	1	1
2	2	2	18	6	3	3.75	2.5	3	4	3	4	3	3	-1	0
1	2	1	19	6	1	4	3	3	3.33333333333333	2	3	3.66666666666667	4	1	1
3	2	3	19	5.66666666666667	1	2	2	2.33333333333333	4.33333333333333	2.66666666666667	2.33333333333333	2.66666666666667	4.66666666666667	0	-1
3	2	3	19	4	1	2.25	1.75	3	2.33333333333333	2	2.66666666666667	4.66666666666667	4.33333333333333	0	-1
3	2	3	18	4	1	4.25	4.25	3.66666666666667	3.66666666666667	4.33333333333333	5	3.33333333333333	2	0	-1
3	2	3	18	6	4	4.5	4	4	2.66666666666667	1	4.33333333333333	4.33333333333333	2.66666666666667	0	-1
2	2	2	21	6	1	2.5	3	2.66666666666667	3.33333333333333	3	4	3.66666666666667	3	-1	0
3	2	3	21	6	3	2	1.75	3.66666666666667	3.33333333333333	3	2.66666666666667	3.66666666666667	4.33333333333333	0	-1
1	1	1	20	6	1	2.75	2	3	3	4	3	4	4	1	1
2	1	2	20	6	2	1.75	2	2.33333333333333	3	1.66666666666667	3.33333333333333	4	3.66666666666667	-1	0
1	2	1	19	6	1	3.25	2.75	3.66666666666667	3	3	3	4	4	1	1
3	1	3	19	5	2	3	3	3.33333333333333	3.33333333333333	3	3.66666666666667	3.66666666666667	3.33333333333333	0	-1
3	2	3	18	6	4	3.25	3	3	3	3	3.33333333333333	4	3.66666666666667	0	-1
3	2	3	18	6	3	3.75	3.75	2.66666666666667	3.33333333333333	2.66666666666667	2.66666666666667	3.66666666666667	4.33333333333333	0	-1
2	1	2	21	6	1	4.5	5.25	4	2.66666666666667	2.33333333333333	5.66666666666667	4.33333333333333	1.33333333333333	-1	0
1	1	1	20	5	1	4	4	4	3	3.33333333333333	2	4	5	1	1
1	2	1	19	4	1	4	3.75	4	3	4	2.33333333333333	4	4.66666666666667	1	1
3	1	3	19	6	2	4.25	4	3.66666666666667	3.33333333333333	3.66666666666667	3.33333333333333	3.66666666666667	3.66666666666667	0	-1
3	2	3	18	6	1	4	2.5	2.66666666666667	4	1.66666666666667	2	3	5	0	-1
3	2	3	20	3	1	3.5	2.5	3.33333333333333	2	2	2.33333333333333	5	4.66666666666667	0	-1
3	1	3	20	3.33333333333333	1	2.5	2.75	3	1.33333333333333	3	1.33333333333333	5.66666666666667	5.66666666666667	0	-1
3	1	3	20	4	1	2.75	2.5	4.33333333333333	3	3.33333333333333	3	4	4	0	-1
1	2	1	19	2.33333333333333	1	4	2.5	3.66666666666667	2	2.33333333333333	3.33333333333333	5	3.66666666666667	1	1
1	2	1	19	6	4	3.25	3	3.33333333333333	2.66666666666667	3.66666666666667	2.33333333333333	4.33333333333333	4.66666666666667	1	1
2	2	2	19	5	1	1.5	1	1.66666666666667	5	1.33333333333333	4.66666666666667	2	2.33333333333333	-1	0
2	1	2	19	6	2	2.25	2.5	2.33333333333333	5	2.33333333333333	5	2	2	-1	0
3	2	3	19	6	1	3.75	3.5	3.66666666666667	3.33333333333333	1.66666666666667	3.66666666666667	3.66666666666667	3.33333333333333	0	-1
2	1	2	18	6	2	2	2	3	5	2	4	2	3	-1	0
2	2	2	18	5	4	2.75	2.5	2.33333333333333	1.66666666666667	1	1.66666666666667	5.33333333333333	5.33333333333333	-1	0
1	2	1	22	6	4	1.25	1.5	1.66666666666667	5	2	5	2	2	1	1
1	1	1	20	5	1	3	3	3	4.33333333333333	3	3.66666666666667	2.66666666666667	3.33333333333333	1	1
1	2	1	20	6	1	3.5	2.5	3.66666666666667	3	3.66666666666667	2.66666666666667	4	4.33333333333333	1	1
2	2	2	20	5	1	3	2.75	2.66666666666667	3	2.66666666666667	3	4	4	-1	0
2	1	2	20	4.66666666666667	1	3	2.5	3	3.66666666666667	2.33333333333333	4.33333333333333	3.33333333333333	2.66666666666667	-1	0
3	2	3	20	6	1	2.5	2.5	3	2	3	2	5	5	0	-1
2	2	2	19	6	3	2	2	1.33333333333333	2.66666666666667	1	2	4.33333333333333	5	-1	0
3	2	3	19	6	3	3.75	2.75	4	3	2.33333333333333	3.33333333333333	4	3.66666666666667	0	-1
1	2	1	18	6	2	2	1.75	2.66666666666667	4	2.66666666666667	3.66666666666667	3	3.33333333333333	1	1
1	2	1	20	6	1	2	2	2	4.66666666666667	2	4.33333333333333	2.33333333333333	2.66666666666667	1	1
3	2	3	19	6	1	3.75	3.5	3.33333333333333	2	3.33333333333333	2	5	5	0	-1
3	1	3	18	5.33333333333333	2	2	1.75	3	5	2.66666666666667	5	2	2	0	-1
2	1	2	19	6	2	2.75	3	3	1.33333333333333	1	4.33333333333333	5.66666666666667	2.66666666666667	-1	0
3	2	3	18	5	4	3.25	3	2.66666666666667	2.33333333333333	2.66666666666667	2	4.66666666666667	5	0	-1
2	1	2	20	6	2	3	2.5	2	3.66666666666667	1.33333333333333	5	3.33333333333333	2	-1	0
2	2	2	19	6	3	2.25	1.75	2.66666666666667	4	1	4.66666666666667	3	2.33333333333333	-1	0
3	1	3	20	5.33333333333333	1	1.5	1	1.33333333333333	2.33333333333333	1	1	4.66666666666667	6	0	-1
1	1	1	20	5.66666666666667	1	2.25	1.75	2.33333333333333	4.33333333333333	2	3.66666666666667	2.66666666666667	3.33333333333333	1	1
3	1	3	19	3.33333333333333	1	2.75	2.25	2	3	2	3.33333333333333	4	3.66666666666667	0	-1
